# Supplementary material for: Comprehensive genotypic, phenotypic, and biochemical characterization of GOT2 deficiency: A progressive neurodevelopmental disorder with epilepsy and abnormal movements
Source: Genet Med. Author manuscript; Available in PMC 2026 Apr 24. (PMC13108455; doi:10.1016/j.gim.2025.101587)
Supplement: Supp Table S1 [file NIHMS2163352-supplement-Supp_Table_S1.xlsx]

## Sheet: Sheet1
Family No.	Patient No.	Sex	Facial Features	Other findings	Comments
F1	P1	M	Long face, curly hair, frontal alopecia, high anterior hairline, tall forehead, widow's peak, prominent forehead, bifrontal narrowing, prominent supraorbital ridges, widely spaced eyes, down-slanting palpebral fissures, full cheeks, full nasal tip, narrow mouth, tented upper lip, full and everted lower lip
F2	P1	F	Bifrontal narrowing, medial eyebrow flare, long eyelashes, long ears, full cheeks, short nose, depressed nasal bridge, full nasal tip, anteverted nares, thin upper lip, diastema, pointed chin	frog-leg posture
F3	P1	F	Bifrontal narrowing, synophrys, up-slanting palpebral fissures, short nose, full nasal tip, anteverted nares, long philtrum, tented upper lip, pointed chin		Down syndrome like face
	P2	F	Triangular face, full nasal tip, long philtrum, thin upper lip, full and everted lower lip, pointed chin	toe-walking gait	Poor video quality
F4	P1	M	High anterior hairline, widow's peak, bifrontal narrowing, sloping forehead, low-set ears, prominent nasal bridge, wide mouth, pointed chin
	P2	M	Sloping forehead, bifrontal narrowing, prominent supraorbital ridges, deep-set eyes, up-slanting palpebral fissures, low-set ears, convex nasal ridge, low-set columella, prognathism
	P3	F	Bifrontal narrowing, laterally sparse eyebrows, up-slanting palpebral fissures, prominent nasal bridge, full nasal tip, low-set coulmella, pointed chin
F5	P1	F	High nasal bridge, full nasal tip, short columella, thin upper lip, tall chin
	P2	F	Long face, bifrontal narrowing, high nasal bridge, full nasal tip, thin upper lip, tall chin
F6	P1	M	Long and triangular face, low anterior hairline, bifrontal narrowing, prominent supraorbital ridges, upslanting palpebral fissures, proptosis, hypertelorism, full nasal tip, low columella, wide mouth, full lower lip, broad chin
	P2	M	High anterior hairline, bifrontal narrowing, frontal prominence, prominent supraorbital ridges, full nasal tip, short philtrum, wide mouth, full and everted lower lip, broad chin
F7	P1	M	Long face, high anterior hairline, bifrontal narrowing, hypertelorism, full nasal tip, smooth philtrum, thin upper lip, tall chin
F8	P1	M	Long face, bifrontal narrowing, high anterior hairline, tall forehead, prominent supraorbital ridges, deep-set eyes, protruding ears, convex nasal ridge, low-set columella, tall chin, retrognathia	Long, slender fingers with camptodactyly of 3-5th fingers
F9	P1	F	Triangular face, low anterior hairline, bifrontal narrowing, prominent supra-orbital ridges, upslanting palpebral fissures, broad nasal bridge, low-set columella, smooth philtrum, small mouth, thin upper lip, broad chin
	P2	F	Bifrontal narrowing, prominent supra-orbital ridges, full nasal tip, thin upper lip, pointed chin
