# Supplementary material for: Comprehensive genotypic, phenotypic, and biochemical characterization of GOT2 deficiency: A progressive neurodevelopmental disorder with epilepsy and abnormal movements
Source: Genet Med. Author manuscript; Available in PMC 2026 Apr 24. (PMC13108455; doi:10.1016/j.gim.2025.101587)
Supplement: Supp Table S2 [file NIHMS2163352-supplement-Supp_Table_S2.xlsx]

## Sheet: Facial Dysmorphology-HPO Terms
Dysmorphic Feature	Matched HPO Term	F1_P1	F2_P1	F3_P1	F3_P2	F4_P1	F4_P2	F4_P3	F5_P1	F5_P2	F6_P1	F6_P2	F7_P1	F8_P1	F9_P1	F9_P2	Percentage of patients feature present
Scalp Hair
Hairline, high anterior	HP:0009890	+				+						+	+	+			0.333333
Hairline, low anterior	HP:0000294										+				+		0.133333
Frontal balding	HP:0002292	+															0.0666667
Widow's peak	HP:0000349	+				+											0.133333
Face
Face, long	HP:0000276	+								+	+		+	+			0.333333
Face, triangular	HP:0000325				+						+				+		0.2
Forehead
Forehead, narrow	HP:0000341	+	+	+		+	+	+		+	+	+	+	+	+	+	0.866667
Forehead, prominent	HP:0011220	+										+					0.133333
Forehead, tall	HP:0000348	+												+			0.133333
Forehead, sloping	HP:0000340					+	+										0.133333
Supraorbital ridges, prominent	HP:0000336	+					+				+	+		+	+	+	0.466667
Maxilla and Midface
Cheeks, full	HP:0000293	+	+														0.133333
Mandible
Prognathism	HP:0000303						+										0.0666667
Retrognathia	HP:0000278													+			0.0666667
Chin
Chin, broad	HP:0011822										+	+			+		0.2
Chin, pointed	HP:0000307		+	+	+	+		+								+	0.4
Chin, tall	HP:0400005								+	+			+	+			0.266667
Periorbital Region
Eye, deeply set	HP:0000490						+							+			0.08
Eyebrow, laterally sparse	HP:0005338							+									0.0666667
Eyes, widely spaced	HP:0000316	+									+		+				0.2
Eyebrow, medially flared	HP:0010747		+														0.0666667
Eyelashes, long	HP:0000527		+														0.0666667
Palpebral fissure, downslanted	HP:0000494	+															0.0666667
Palpebral fissure, upslanted	HP:0000582			+			+	+			+				+		0.333333
Proptosis	HP:0000520										+						0.0666667
Synophrys	HP:0000664			+													0.0666667
Ear
Ear, long	HP:0400004		+														0.0666667
Ear. Low-set	HP:0000369					+	+										0.133333
Ear, prutruding	HP:0000411													+			0.0666667
Nose
Columella, low-hanging	HP:0009765						+	+			+			+	+		0.333333
Columella, short	HP:0002000								+								0.0666667
Nares, anteverted	HP:0000463		+	+													0.133333
Nasal bridge, depressed	HP:0005280		+														0.0666667
Nasal bridge, prominent	HP:0000426					+		+	+	+							0.266667
Nasal bridge, wide	HP:0000431														+		0.0666667
Nasal ridge, convex	HP:0000444						+							+			0.133333
Nasal tip, broad	HP:0000455	+	+	+	+			+	+	+	+	+	+			+	0.733333
Nose, short	HP:0003196		+	+													0.133333
Philtrum
Philtrum, long	HP:0000343			+	+												0.133333
Philtrum, short	HP:0000322											+					0.0666667
Philtrum, smooth	HP:0000319												+		+		0.133333
Lips
Vermilion, lower lip, everted	HP:0000232	+			+							+					0.2
Vermilion, lower lip, thick	HP:0000179	+			+						+	+					0.266667
Vermilion, upper lip, tented	HP:0010804	+		+													0.133333
Vermilion, upper lip, thin	HP:0000219		+		+				+	+			+		+	+	0.466667
Mouth
Mouth, narrow	HP:0000160	+													+		0.133333
2015-03-01	HP:0000154					+					+	+					0.2
Oral Cavity
Diastema	HP:0000699		+														0.0666667
13 patients from 8 families
