# Supplementary material for: Comprehensive genotypic, phenotypic, and biochemical characterization of GOT2 deficiency: A progressive neurodevelopmental disorder with epilepsy and abnormal movements
Source: Genet Med. Author manuscript; Available in PMC 2026 Apr 24. (PMC13108455; doi:10.1016/j.gim.2025.101587)
Supplement: Supp Table S3 [file NIHMS2163352-supplement-Supp_Table_S3.xlsx]

## Sheet: Sheet1
Family	Family 1	Family 2	Family 3		Family 4			Family 5		Family 6		Family 7	Family 8	Family 9		Family 10
Patient ID	F1-P1	F2-P1	F3-P1	F3-P2	F4-P1	F4-P2	F4-P3	F5-P1	F5-P2	F6-P1	F6-P2	F7-P1 (Individual 4, Family III from Karnebeek et al., 2019)	F8-P1 (Capan et al., 2023)	F9-P1 (Individual 2, Family II from Karnebeek et al., 2019)	F9-P2 (Individual 3, Family II from Karnebeek et al., 2019)	F10-P1 (Individual 1, Family I from Karnebeek et al., 2019)
cDNA	c.784C>G	c.538C>T	c.927G>T	c.927G>T	c.1072 C>G	c.1072 C>G	c.1072 C>G	dup of exon 1	dup of exon 1	c.784C>G		c.1097G>T	c.769G>A (pat)/c.784C>T (mat)	c.784C>G	c.784C>G	c.617_619delTTC (pat) and c.1009C>G (mat)
Protein	p.(p.Arg262Gly)	p.(Arg180Trp)	p.(Lys309Asn)	p.(Lys309Asn)	p.(Leu358Val)	p.(Leu358Val)	p.(Leu358Val)	-	-	p.(Arg262Gly)		p.(Gly366Val)	p.(Asp257Asn) (pat)/p.(Arg262Cys) (mat)	p.(Arg262Gly)	p.(Arg262Gly)	p.(Leu209del) (pat) and p.(Arg337Gly) (mat)
Zygosity	Homozygous	Homozygous	Homozygous	Homozygous	Homozygous	Homozygous	Homozygous	Homozygous	Homozygous	Homozygous		Homozygous	Compound Heterozygous	Homozygous	Homozygous	Compound Heterozygous
Epidemiological data
Gender	Male	Female	Female	Female	Male	Male	Female	Female	Female	Male	Male	Male	Male	Female	Female	Male
Consanguinity of parents	Yes	First cousin	Yes	Yes	First cousin	First cousin	First cousin	Yes	Yes	Yes		Yes	No	Yes	Yes	No
Ethnic background	Egyptian	Iranian	Syrian	Syrian	Pakistani	Pakistani	Pakistani	Yemeni	Yemeni	Egyptian		Egyptian	Turkish	Egyptian	Egyptian	Romanian
Age at last follow up	6 y	45 m	5 y 4 m	3 y 6 m	28 y	19 y	14 y	11 y 2 m	9 y 5 m	12 y	7 y 8 m	8 y	30 y	13 y	11 y	8 y
Family history	No	No	Yes (sibling)	Yes (sibling)	Yes (siblings)	Yes (siblings)	Yes (siblings)	Yes (sibling)	Yes (sibling)	Yes		Yes (similar deceased sibling and cousin)	Yes (sibling)	Yes (sibling)	Yes (sibling)	Yes (stillbirth of a sibling who had intrauterine ventriculomegaly)
Prenatal and perinatal history	Normal	No	No	No	Normal	Normal	Normal	Normal	Normal	Normal, NVD	Normal, C/S	Normal	No	NICU admission	No	No
Growth
Gestational age at birth (weeks)	39	38	N/A	N/A	N/A	N/A	N/A	40	39	40	39	38	39	32	38	38
Current height (cm)	99 (-3.2 SD)	96 (-0.70 SD)	108 (-0.32 SD)	94 (-0.84 SD)	148.6 (-3.9 SD)	152.4 (-0.5 SD)	144.8 (-3.7 SD)	119 (-3.5 SD)	114 (-3.2 SD)	127 (-3.4 SD)	114 (-2.0 SD)	112 (-2.8 SD)	145 (<1st percentile)	123 (-4.8SD)	115 (-4SD)	<1st percentile
Current weight (kg)	18 (-1.2 SD)	10.5 (-3.04 SD)	22 (+0.90 SD)	12 (-1.85 SD)	46 (-3.25 SD)	37 (-1.17 SD)	42 (+2.66 SD)	21 (-2.9 SD)	15 (-3.5 SD)	30 (-1.7 SD)	18 (-1.9 SD)	18 (-2.5 SD)	22 (<1st percentile)	22 (-3.6SD)	18 (-3.4SD)	<1st percentile
Current head circumference (cm)	48 (-2.6 SD)	44 (-3.40 SD)	51 (+0.40 SD)	46 (-1.94 SD)	49 (-4.1 SD)	48.8 (-3.6 SD)	44.95 (-5.3 SD)	49 (-3 SD)	48 (-3.2 SD)	49.5 (-2.9 SD)	48.5 (-3.1 SD)	47.3 (-3.6 SD)	47.6 (<1st percentile)	47 (-5.1SD)	45 (-6SD)	<3rd percentile
Length at birth (cm)	47 (-1.2 SD)	49 (-0.20 SD)	N/A	N/A	N/A	N/A	N/A	48 (-0.6 SD)	47 (-1 SD)	48 (-0.8 SD)	49 (-0.4 SD)	48 (-0.6 SD)	NA	42 (-3.3SD)	47 (-1.1SD)	85th percentile
Weight at birth (kg)	3.2 (-0.6 SD)	2.9 (-1.00 SD)	3.1 (-0.62 SD)	2.9 (-1.00 SD)	N/A	N/A	N/A	3 (-0.8 SD)	3.1 (-0.6 SD)	3 (-0.9 SD)	3 (-0.9 SD)	3 (-0.8 SD)	1.6 (<1st percentile)	1.5 (-3.6SD)	2.5 (-1.7SD)	<3rd percentile
Head circumference at birth (cm)	33.5 (-1.1 SD)	36 (+0.67 SD)	N/A	N/A	N/A	N/A	N/A	34 (-0.5 SD)	34 (-0.5 SD)	34 (-0.83 SD)	34.5 (-0.6 SD)	34 (-0.5 SD)	N/A	30 (-3.3SD)	33 (-1.2SD)	5th percentile
Failure-to-thrive	No (mild )	Yes	No	N/A	No	No	No	Yes	Yes	Borderline	Borderline	Yes	Yes	Yes	Yes	Yes
Microcephaly	Yes (progressive)	Yes	No	N/A	Yes	Yes	Yes	Yes (progressive)	Yes (progressive)	Yes (progressive)	Yes (progressive)	Yes (progressive)	Yes (progressive)	Yes (progressive)	Yes (progressive)	Yes (progressive)
Development
Motor delay	Yes	Yes	Yes	Yes	Yes	Yes	Yes	Yes	Yes	Yes	Yes	Yes	Lack of ambulation and voluntary hand movements (as reaching the objects, oral mounting or feeding himself)	Yes	Yes	Yes
Hypotonia in infancy	Yes	Yes	Yes	Yes	Yes	Yes	Yes	Yes	Yes	Yes	Yes	Yes	Yes	Yes	Yes	Yes
Age at unsupport sitting	Never attained	Never	Yes	Yes	3 years	4 years	Never attained	Never attained	Never attained	Never attained	Never attained	4 y	Never attained	Never attained	Never attained	N/A
Age at walking	Never attained	Never	Never attained	Walks along furniture with tiptoeing	8 years	Never attianed	Never attianed	Never attained	Never attained	Never attained	Never attained	Never attained	Wheelchair bound	Never attained	Never attained	Wheelchair bound
Speech delay	Never attained (vocalised)	Never	Never attained	Never attained	Never attianed	Never attianed	Never attianed	Never attained (vocalized)	Never attained (vocalized)	Never attained	Never attained	Never attained	No meaningful word	Never attained (vocalised)	Never attained (vocalised)	Yes
Age at first words	Never attained	Never	Never attained	Never attained	Never attianed	Never attianed	Never attianed	Never attained	Never attained	Never attained	Never attained	Never attained	Never attained	Never attained	Never attained	Never attained
Number of words	Absent speech	0	0	0	0	0	0	Absent speech	Absent speech	absent	absent	Vocalized	N/A	Absent speech	Absent speech	N/A
Nonverbal communication	No	No	N/A		No	No	No	No - could not understand	No - could not understand	No	No	No	No, only cries when he is hungry or upset	No	No	N/A
Degree of DD/ intellectual disability	Moderate	Profound	Profound	Profound	Severe	Severe	Severe	Severe	Moderate	Severe	Moderate, understand few things	Moderately severe	Profound	Severe	Severe	Profound
Able to preform basic activities of daily living (ADLs)	No	No	No	No	No	No	No	No	No	No	No	No	No	No	No	N/A
Regression	Delayed since early life	Yes, 4 months	N/A	N/A	Since early life	Since early life	Since early life	Delayed since early life	Delayed since early life	Delayed since early life and no improvement	Delayed since early life and no improvement	Delayed	Lost of chewing solid foods and swallowing after 6 years of age	Delayed since early life	Delayed since early life	N/A
Progressive course	Not improving	Yes	Yes	N/A	Yes	Yes	Yes	Never achieved milestones	Never achieved milestones	Yes	Yes	N/A	Retarded and also progressive	Yes	Yes	N/A
Behavioral charactristic
Sleep problems	Yes	No	N/A	N/A	Yes	No	Yes	Yes	Yes	Yes	Yes	Yes	No	Yes	Yes	Yes
Autism	Mild	Yes	N/A	N/A	NA	NA	NA	Yes	Yes	Yes	Mild	Yes	Some motor stereotypies and very limited eye contact; usually interested in his favorite foods	Yes	Yes	N/A
Other behavioural and psychiatric symptoms	Iritability, crying	No	Yes (spitting)	No	Aggressive, and obstinate	Aggressive and self-mutilating.	No	Irritability, excessive grinding	Irritability, excessive grinding	Irritability, could not react	N/A	Hyperactive, irritability	Self-mutilation	Irritability	Irritability	Short attention span
Seizures
Seizures	Yes	Yes	Yes	Yes	No	Yes	Yes	Yes	Yes	Yes	Yes	Yes	Yes	Yes	Yes	Yes
Seizure type	Tonic with cyanosis, myoclonic, apneic spells	Myoclonic, absence	Focal, atonic, myoclonic	Focal, myoclonic	N/A	Atonic	Atonic	Focal, myoclonic	Myoclonic	Tonic with cyanosis/ focal	N/A	Myoclonic	Infantile spasms followed by generalised tonic and tonic-clonic seizures	Tonic, myoclonic	Tonic, myoclonic	Upward gaze, clonic seizures at upper limbs (left +/- right), head tilting to left, and facial clonic movements
Frequency of seizures before and after therapy	Reduced after therapy and ketogenic diet, Serine, Vit B6, Valproate, topiramate, levetiracetum	Intractable	Not controlled on phenobarbital, levetiracetam and valproate.	N/A	N/A	Unknown	Unknown	Few times per day and fairly controlled at 5y with few myoclonic	Fairly controlled near 5-6 years with few myoclonic	N/A	N/A	Several times per day	Received Vit B6 regularly for the last 3 months; decreased generalized tonic seizures (almost 50%)	Clusters per day	Clusters per day	10–100 per day before. After pyridoxine and L-serine combined therapy, AED was stopped
Duration	Was 3-6 times a day, then every 15 days after treatment and on last adjustment of doses controlled for 6 months	10 seconds	N/A	N/A	N/A	Unknown	Unknown	3-5 times per day	3-5 times per day	Every several days	Nearly every week	Few seconds	1 per week to 10 days; less than 10 seconds	Few second to minutes	Few second to minutes	N/A
Age of onset	2 months	4 months	6 months	6 months	N/A	2 years		3 months	4 months	4 months	7 months	3 months	3 months	7 months	6 months	9 months
Evolution	Regresive	Delay	Progressive	N/A	N/A	Regressive	Regressive	Regressive	Regressive	Better but still several, with few status	Better but still several	Regressive	Infantile spasmed evolved to generalized seizures	Regressive	Regressive	N/A
Status epilepticus	Twice	No	N/A	N/A	N/A	N/A	N/A	No	No	Yes	No	Yes (twice)	NA	No	No	N/A
Clustering	Yes, early in life	No	N/A	N/A	N/A	NA	N/A	Few	Few	Yes	Few	Yes	Yes, in the first years	Yes	Yes	N/A
Associated manifestations	Cyanosis, vomiting	No	Initially focal seizures were associated with crying, preceded by staring and followed by loss of consciousness. Then there was fearful feeling associated with rapid crawling.	N/A	N/A	Vomiting, drooling of saliva	N/A	No	No	Cyanosis	Cyanosis	Upward gaze, redness	Sudden bending forward or backward of the head and upper body with no clear association of change in EEG except artifacts	Sometimes upward gaze	Cyanosis and upward gaze	N/A
EEG	Early EEG: hypsarrhythmia then bilateral focal temperopariental discharge	Abnormal (paroxysmal epileptic discharges)	Bilateral occipital mainly right sided epileptic activity evolving to bilateral convulsive seizure	Right occipital epileptic activity evolving to bilateral convulsive seizure	N/A	N/A	N/A	GeneraliSed epileptogenic discharges, then normal	N/A	Generalised epileptogenic discharge	Generalised epileptogenic discharge	Bilateral fromtoparietal spikes	INITIAL EEG: Diffuse severe slowing of background associated with bilateral frontal and generalized interictal epileptogenic potentials and frequent subclinical generalized tonic ictal pattern AFTER B6 TREATMENT: Diffuse severe slowing of background associated with rare spikes at parasagital reasons	N/A		N/A
Anti-epileptic drugs	Valproate, topiramate and levetiracetam; previous vigabatrin and ACTH	Phenobarbital then sodium valproate then vigabatrin then nitrazepam then ACTH	Phenobarbital and vitamin B6 in infancy, then levetiracetam and valproate	Levetiracetam and valproate	N/A	Sodium valproate and other antiepileptic	Homeopathic medicines	Valproate, topiramate	Valproate	First levetiracetam fair response, then added valproate, and topiramate	First levetiracetam fair response, then added valproate, and zonisamide	Ketogenic diet, vitamin B6, serine, valprate levetiracetam, topiramate	Combinations of vigabatrine, topiramate, carbamazapine, valproare and levatiracetam	Valproate, levatiracetam, topiramate	Valproate, levatiracetam, topiramate	Different combinations of valproate, phenobarbital, levetiracetam, carbamazepine, lamotrigine, topiramate, serine, pyridoxine
Treatment response	Respond to ketogenic diet, 3 drugs therapy, Serine and Vit B6	Poor response	No	Yes	N/A	Response well to sodium valproate. Stopped at age of 4 diarrhea after taking any drug	Improved with homeopathic medicines	Fair	Fair-average	Valproate, topiramate and levetiracetam	Valproate, zonisamide and levetiracetam	Controlled after adding serine and vitamin B6	No response to ASM; partial response to vit B6 so far	Fairly response, controlled sometimes after adding B6 however no compliance to treatment	Fairly response, controlled sometimes after adding B6 however no compliance to treatment	Completely controlled with serine, pyridoxine
Neurological examination
Deep tendon reflexes	Brisk	Reduced	N/A	N/A				Brisk	Brisk	Brisk	Brisk	Brisk	Increased	Brisk	Brisk	N/A
Muscle tone	Hypertonia	Hypotonia	Hypertonia	Hypertonia	Hypotonia	Hypotonia	Hypotonia	Hypertonia	Hypertonia	Hypertonia	Hypertonia	Hypertonia	Hypertonia	Hypertonia	Hypertonia	Limb hypertonia with axial hypotonia
Muscular or axial hypotonia	No	Hypotonia	N/A	N/A	Hypotonia	Hypotonia	Hypotonia	Yes	Yes	No	No	Yes	Axial hypotonia	No	No	Axial
Muscle weakness	No	Yes	N/A	N/A	Yes	Yes	Yes	Yes	Yes	Yes	Yes	Yes	Yes	No	No	Yes
Muscle atrophy	Mild	Yes	N/A	N/A	Yes	Yes	Yes	Yes	Yes	Mild	Mild	No	No	Yes	Yes	N/A
Spasticity	Yes (lower limbs)	No	Yes	Yes	Yes (upper and lower limbs, both moderate)	Yes (upper and lower limbs, both severe)	Yes (upper and lower limbs, both severe)	Mild	Mild	Yes	Yes	Yes	Yes (spastic tetraplegia)	Yes	Yes	Yes (severe spastic quadriplegia)
Ataxia	No	No	Yes	No	Yes	Yes	Yes	Unsteady	Unsteady	No	No	Unsteady		No	No	N/A
Dystonia	No	No	N/A	N/A	No	No	No	Yes	Yes	Yes	Yes	Yes	No	Yes	Yes	N/A
Tremor	No	No	N/A	N/A	No	No	No	No	No	Yes	Yes	No	No	No	No	N/A
Limb contractures	No	No	N/A	Yes (bilateral ankle)	No	No	No	No	No	Yes (knees)	No	No	Yes (severe contractures of upper and low extremities)	Yes	Yes	N/A
Dyskinetic movements	No	No	N/A	N/A	No	No	No	Yes	Yes	Yes	Yes	Yes	No	Yes	Yes	N/A
Gait abnormalities	Non-ambulatory	Non-ambulatory	Non-ambulatory	Tiptoe walking along a furniture	Ataxic gait	Non-ambulatory	Non-ambulatory	Non-ambulatory	Non-ambulatory	Non-ambulatory	Non-ambulatory	Non ambulatory	Non-ambulatory	Non-ambulatory	Non-ambulatory	Wheelchair bound
Eye movement abnormalities	No	No	N/A	N/A	No	No	No	No	No	Squint	Squint	Yes	No	Nystagmus	Nystagmus	Nystagmus
Abnormal spine curvatures	No	No	N/A	N/A	No	No	No	No	No	Yes	No	No	Severe scoliosis	Mild	Mild	Thoracic right sided scoliosis
Other findings	Underwent selective dorsal rhizotomy operation for spasticity	No	Underwent elongation for Achilles tendon	N/A	No	No	No	Drooling	Drooling	No	No	Drooling	No	Drooling	Drooling	N/A
Dysmorphic features
Dysmorphic features	Long face, curly hair, frontal alopecia, high anterior hairline, tall forehead, widow's peak, prominent forehead, bifrontal narrowing, prominent supraorbital ridges, widely spaced eyes, down-slanting palpebral fissures, full cheeks, full nasal tip, narrow mouth, tented upper lip, full and everted lower lip	Bifrontal narrowing, medial eyebrow flare, long eyelashes, long ears, full cheeks, short nose, depressed nasal bridge, full nasal tip, anteverted nares, thin upper lip, diastema, pointed chin, frog-leg posture	Bifrontal narrowing, synophrys, up-slanting palpebral fissures, short nose, full nasal tip, anteverted nares, long philtrum, tented upper lip, pointed chin, Down syndrome like face	Triangular face, full nasal tip, long philtrum, thin upper lip, full and everted lower lip, pointed chin	High anterior hairline, widow's peak, bifrontal narrowing, sloping forehead, low-set ears, prominent nasal bridge, wide mouth, pointed chin	Sloping forehead, bifrontal narrowing, prominent supraorbital ridges, deep-set eyes, up-slanting palpebral fissures, low-set ears, convex nasal ridge, low-set columella, prognathism	Bifrontal narrowing, laterally sparse eyebrows, up-slanting palpebral fissures, prominent nasal bridge, full nasal tip, low-set coulmella, pointed chin	High nasal bridge, full nasal tip, short columella, thin upper lip, tall chin	Long face, bifrontal narrowing, high nasal bridge, full nasal tip, thin upper lip, tall chin	Long face, narrow forehead, upslanting palpebral fissures, squint, triangular nose with prominent columella, short philtrum, prominent lips, broad chin, low set prominent ears	Long face, high forehead, broad promient nose, short philtrum, full lips, everted lower lip, low set protruded ears	Long face, high anterior hairline, bifrontal narrowing, hypertelorism, full nasal tip, smooth philtrum, thin upper lip, tall chin	Long face, bifrontal narrowing, high anterior hairline, tall forehead, prominent supraorbital ridges, deep-set eyes, protruding ears, convex nasal ridge, low-set columella, tall chin, retrognathia, long, slende fingers with camptodactyly of 3-5th fingers	Triangular face, low anterior hairline, bifrontal narrowing, prominent supra-orbital ridges, upslanting palpebral fissures, broad nasal bridge, low-set columella, smooth philtrum, small mouth, thin upper lip, broad chin	Bifrontal narrowing, prominent supra-orbital ridges, full nasal tip, thin upper lip, pointed chin	N/A
Investigation
Metabolic	Normal extended metabolic screening, organic acid in urine, fatty acid oxidation, VLCFA	Normal	N/A	N/A	Unknown	Unknown	Unknown	Normal extended metabolic screening, organic acid in urine	Normal extended metabolic screening, organic acid in urine	Normal extended metabolic screening, organic acid in urine, Fatty acid oxidation, VLCFA	Normal extended metabolic screening, organic acid in urine	Normal extended metabolic screening, organic acid in urine	High plasma lactate and homocysteine levels and low ALT, methionine, and asparagine levels	Normal extended metabolic screening, organic acid in urine	Normal extended metabolic screening, organic acid in urine	Decreased serine, increased citrulline, hyperlactatemia, hyperammonemia
Genetic (any other findings)	46,XY	-	N/A	N/A	No	No	No	46.XX	46,XX	46,XY	46,XY	46.XY	No	46,XX	46,XX	N/A
ECHO/ECG	Normal	Unknown	N/A	N/A	Unknown	Unknown	Unknown	Normal	Normal	Normal	Normal	Normal	Unknown	Normal	Normal	N/A
EMG/NCS	Normal	-	N/A	N/A	Unknown	Unknown	Unknown	Normal	Normal	Normal	Normal	Normal	Unknown	Normal	Normal	N/A
Other	Normal thyroid profile, ERG and VEP subnormal response	No	N/A	N/A	Upper GI endoscopy normal	Unknown	Unknown	Normal ABR	Normal ABR	Normal ABR, ERG and VEP	Normal ABR, ERG and VEP	Normal ABR,VEP,ERG	N/A	Normal ABR, VEP,ERG	Normal ABR, VEP,ERG	N/A
Neuroimaging
Brain MRI	at 1 y 3 m	-	Yes	Yes	NA	at 17 y	at 14 y	at 11 y	at 9 y	at 2 y 3 m	at 6 m	at 4 y	-	at 3 y	at 2 y	at 7 m
Brain MRI abnormalities	Cortical atrophy, the atrophy is global but mainly frontotemperoparietal, deep Sylvian fissures, wide interhemispheric fissure, central atrophy, high signal of white mater at T2W an reduced white matter volume, prominent basal ganglia, thin corpus callosum, mild vermina hypoplasia	Brain atrophy on CT scan	Central white matter and brain atrophic changes with secondary ventricular dilatation. Thin corpus callosum. Symmetric abnormal signal of bilateral posterior putamina and subtle anormal signal of both thalami	No	NA	A tiny abnormal signal intensity area seen in deep peri ventricular white matter of right frontal lobe	Enlarged cisterna magna that extends right laterally into the retro-cerebellar region	Mild cortical change, mild deep white matter signal, thin corpus callosum	Mild cortical changes, thin corpus callosum	Mild cortical and central atrophy,mild dilated lateral ventricles, deep white matter signal around frontal and occipital horn, thin corpus callosum, wide interhemispheric fissures	Cortical atrophy, increased extra-axial CSF, wide interhemispheric fissure, central atrophy, dilated lateral ventricles, deep white matter signal, thin corpus callosum	Asymmetry of lateral ventricles larger right side, cortical and central atrophy, thin corpus callosum, deep white matter signal	Head CT at 6 years of age: normal	Cortical and central atrophy, thin corpus callosum, deep white matter signal	Cortical and central atrophy, thin corpus callosum, deep white matter signal	Multicystic encephalomalacia, cerebral atrophy
Miscellaneous
Any structural congenital abnormalities	No	No	N/A	N/A	No	No	No	No	No	No	No	No	No	No	No	N/A
Ophthalmologic findings	Delayed VEP and ERG response	No	N/A	N/A	No	No	No	No	No	squint, normal fundus ,VEP , ERG	Normal fundus ,VEP , ERG	No	No	No	No	N/A
Hearing impairment	No	No	No	No	No	No	No	No	No	No	No	No	No	No	No	N/A
Immunological issues, allergy and recurrent infections	No	No	N/A	N/A	Wheezing, improvement with nebulization with ventoline, rhinorrhea seasonal, sneezing, ear heaviness	No	No	No	No	No	No	No		No	No	Frequent infections
Cardiovascular problems/ congenital heart defects	No	No	N/A	N/A	No	No	No	No	No	No	No	No	No	No	No	N/A
Renal problems	No	No	N/A	N/A	No	No	No	No	No	No	No	No	Kidney stones (secondary to topiramate?)	No	No	N/A
Respiratory problem	No	No	N/A	N/A	Yes	No	No	No	No	No	No	No	No	No	No	N/A
Gasterointestinal problems	No	No	N/A	N/A	No	No	No	Constipation	Constipation	Constipation	Constipation	Constipation	Constipation	No	No	Hematemesis, hiatal hernia with gastroesophageal reflux, abdominal spasms
Feeding difficulties	No	No	Yes (unable to feed herself)	Yes (unable to feed herself)	Yes (others have to feed)	Yes (others have to feed)	Yes (others have to feed)	Yes	Yes	No	No	Yes	Yes	No	No	Yes
Skin, hair or nail abnormalities	Sparse eye brows, fair hair	No	N/A	N/A	N/A	N/A	N/A	No	Vitiligo	No	No	No	Long and thin fingers and toes	No	No	N/A
Bowel and urinary incontinence	Yes	Yes	Yes	Yes	Not toilet trained till now	Not toilet trained till now	Not toilet trained till now	Yes	Yes	Yes	Yes	Yes	No sphincter control	Yes	Yes	N/A
Other findings and abnormalities	N/A	No	N/A	N/A	Used to eat stone, plastic, clothes, insulation tape, nut bolts, since early childhood	N/A	Eats stones, same as brother	N/A	N/A	N/A	N/A	N/A	Hypothermia of hands and feet ( decreased after B6 therapy)	N/A	N/A	N/A
