# Supplementary material for: Comprehensive genotypic, phenotypic, and biochemical characterization of GOT2 deficiency: A progressive neurodevelopmental disorder with epilepsy and abnormal movements
Source: Genet Med. Author manuscript; Available in PMC 2026 Apr 24. (PMC13108455; doi:10.1016/j.gim.2025.101587)
Supplement: Supp Table S5 [file NIHMS2163352-supplement-Supp_Table_S5.xlsx]

## Sheet: Sheet1
Protein	Nr. of patients reported	Variants	Clinical and biochemical symptoms	Neuroimaging 1- Concordant features 2- Discordant features	References
MDH1 (NC_000002.12; NM_001199111.2)	2	g.63597558C>T c.413C>T p.(Ala138Val)	Epileptic encephalopathy Global developmental delay Progressive microcephaly Facial dysmorphism Plasma: lactate≈ DBS: glutamate ↑, G3P ↑	23- Reports only: Two patients with mild white matter volume loss and involvement of the splenium of the corpus callosum (1).	(23)
MDH2 (NC_000007.14; NM_005918.4)	12	g.76058047C>T c.413C>T p.(Ala138Val)	Epileptic encephalopathy Global developmental delay Progressive microcephaly Facial dysmorphism Plasma: lactate≈ DBS: glutamate ↑, G3P ↑	24- Diffuse white matter volume loss with impairment of myelination, ex-vacuo ventriculomegaly with germinolytic cysts and internal septations (1) 25- selective cerebellar atrophy (2) 26- 3 patients: all with cerebral atrophy, 2 of them with predomiant frontoparietal regions. Two patients with delayed myelination and atrophy of the genu of the corpus callosum (1). 27- Impairment/ delay of myelina…	(24), (25), (26), (27)
		g.76063579C>T c.620C>T p.(Pro207Leu)
		g.76063555del c.596del p.(Gly199AlafsTer10)
		g.76054872G>A c.109G>A p.(Gly37Arg)
		g.76060388delinsACA c.445delinsACA p.(Pro149HisfsTer22)
		g.76064346C>A c.641C>A p.(Pro214His)
		g.76060460G>A c.517G>A p.(Asp173Asn)
		g.76057967A>T c.320-2A>T (splice variant)
		g.76064958G>A c.885+5G>A (intronic)
		g.76066309G>A c.916G>A p.(Gly306Ser)
		g.76064819A>G c.751A>G p.(Met251Val)
		g.75684277G>A c.196G>A p.(Ala66Thr)
GOT2 (NC_000016.10; NM_002080.4)	16	g.58716732G>C c.784C>G p.(Arg262Gly)	Epileptic encephalopathy Global developmental delay Progressive microcephaly Facial dysmorphism Severe spastic tetraplegia Facial dysmorphism Plasma: lactate ↑, ammonia ↑, homocysteine ↑ DBS: aspartate ↓ , G3P ↑	6, 7- 5 patients: Diffuse brain volume loss, ventriculomegaly, and white matter signal changes (myelination deficiency). One patient with cystic encephalomalacia. Changes in the basal ganglia and thalamus were not observed (1).	(6), (7), this study
		g.58718586G>A c.784C>T p.(Arg262Cys)
		g.58718586G>A c.538C>T p.(Arg180Trp)
		g.58716106C>A c.927G>T p.(Lys309Asn)
		g.58709515G>C c.1072C>G p.(Leu358Val)
		g.58709490C>A c.1097G>T p.(Gly366Val)
		g.58716747C>T c.769G>A p.(Asp257Asn)
		g.58,734,114_58,734,253[4]
		g.58718279_58718281del c.617_619del p.(Leu209del)
		g.58716024G>C c.1009C>G p.(Arg337Gly)
AGC1 (NC_000002.12; NM_003705.5)	16	g.171787637T>C c.1769A>G p.(Gln590Arg)	Epileptic encephalopathy Global developmental delay Muscular hypotonia Dysmorphic features Cerebral palsy Plasma: lactate ↑, lactate/pyruvate ↑	28- Three patients: Cerebral atrophy in 3/3, most prominent in the anterior parts of the brain in 2/3, cerebellar atrophy in 2/4 and delayed myelination in 3/4. Germinolytic (pseudo)cysts were described in 1/4. (1) 29- one patient: Cerebral atrophy, most prominent in the anterior parts and hypomyelination (1). 30- one patient: Putaminal lesions, delayed myelination and cerebral volume loss. MRS w…	(28), (29), (30), (31), (32), (33), (34), (35), (36), (37)
		g.171813452C>T c.1058G>A p.(Arg353Gln)
		g.171793738G>T c.1335C>A p.(Asn445Lys)
		g.171809616G>A c.1295C>T p.(Ala432Val)
		g.171791590_171791591del c.1447-2_1447-1del
		g.171793688G>A c.1385C>T p.(Thr462Met)
		g.171793742G>A c.1331C > T p.(Thr444Ile)
		g.171844434G>A c.400C > T p.(Arg134Ter)
		g.171868765C>G c.125G>C p.(Arg42Pro)
		g.171833976A>G c.832T>C p.(Tyr278His)
		g.171855935del c.225del p.(Glu76SerfsTer17)
		g.171833997_171833998insT c.810_811insA p.(Leu271ThrfsTer9)
		c.1586-?_1835 + ?del (deletion exon 16 & 17; breakpoint undetermined)
		g.171787915C>T c.1618G>A p.(Asp540Asn)
		g.171787659G>T c.1747C>A p.(Arg583Arg)
